# Supplementary material for: PtrMYB3, a R2R3-MYB Transcription Factor from Poncirus trifoliata, Negatively Regulates Salt Tolerance and Hydrogen Peroxide Scavenging
Source: Antioxidants (Basel). 2021 Aug 30;10(9):1388. doi: 10.3390/antiox10091388 (PMC8466168; doi:10.3390/antiox10091388)
Supplement: Supplementary file 1 [file antioxidants-10-01388-s001.zip]

Archive with 1 entries (1 files):
- antioxidants-1358799-supplementary.pdf
